# Supplementary material for: Risk factors of dengue fever in an urban area in Vietnam: a case-control study
Source: BMC Public Health. 2021 Apr 7;21:664. doi: 10.1186/s12889-021-10687-y (PMC8028770; doi:10.1186/s12889-021-10687-y)
Supplement: Supplementary file 2 — Additional file 2. [file 12889_2021_10687_MOESM2_ESM.xlsx]

## Sheet: Form Responses 1
Timestamp	ID	Name	Address	Phone	Date of interview	A0. Confirm with Dengue (1. Yes; 0. No)	A1. Gender	A2. Age	A3. Education level	A4. Marrital status	A5. Main Occupation	A6. Living area (District)	A6a. Living area (1)	A7. Duration of time you have lived there	A8. People who living with you	A9. Average monthly income of your family (millions VND)	B1. Current type of housing	B2. Area of household (m²)	B3. Number of people in household	B4. Is your family keeping livestock?	B5. If yes, what kind of livestock	B5.1. Number of pig ?	B5.2. Number of Cattle/cow?	B5.3. Number of Chicken?	B5.4. Number of Goose/Duck ?	B5.5. Number of Other livestock?	B6. Is your family keeping pets?	B7. If yes, what kind of pets	B7.1. Number of Dog?	B7.2. Number of cat?	B7.3. Number of song birds?	B7.4. Number of other pets?	B8. Do you store water in the house?	B9. How do your family store water?	B9.1. Contain in closed tank/ underground tank	B9.2. Contain the tank without lid	B9.3. Contain the big jar	B9.4. Contain in bucket, barrels	B9.5. Other	B10.Within yards of your house, are there any potential mosquito breeding sites?	B10.1. Number of tires:	B10.2. Number of Cans:	B10.3. Number of discards boxes:	B10.4. Number of bottles:	B10.5. Number of dishes for feeding animals:	B10.6. Number of others:	B11. How was your family’s wastewater being processed?	B12. Was your house flooded in the rainy season?	B13. Estimate the quantity of trees surrounding your house
2018-09-12 10:21:36	VG101	Duong Thi Huyen Trang	Ngach 20, ngo 105, Doan Ke Thien, Phuong Mai Dich, Cau Giay, Hanoi	917129977	2018-09-12	1	Female	20	6. University/Post-graduate	1. Single	3. Pupil/Student	Cau Giay	Centre urban	3 years	Friends/ Colleagues	7	4. New condominium	20	2	2. No							2. No						2. No	.						.	0	0	0	0	0	0	1. Discharged into the open sewer	2. No	1. Abundant vegetation
2018-09-14 09:42:22	NK51	Nguyen Thi Binh	Thon Kieu Mai, phuong Phuc Dien, Bac Tu Liem, Hanoi	967348118	2018-09-14	2	Female	61	3. Secondary school	2. Married	5. Retired	Bac Tu Liem	Peripheral	From childhood	Spouse/ partner	8	1. Brick construction	150	2	2. No							2. No						1. Yes	5. Other	2	2	2	2	1	0. Don’t have any							1. Discharged into the open sewer	2. No	1. Abundant vegetation
2018-09-14 10:14:03	VG102	Do Thi Phu Xuan	46b Yen Phu village, Tay Ho, Hanoi	1649511566	2018-09-14	1	Female	50	2. Primary school	2. Married	4. Unemployed	Tay Ho	Centre urban	25 years	Spouse/ partner	10	1. Brick construction	24	5	2. No							2. No						1. Yes	1. Contain in closed tank/ underground tank	1	2	2	2	2	6. Other						Sewer	1. Discharged into the open sewer	1. Yes	4. No vegetation
2018-09-14 10:24:28	VG103	Do Minh Hoang	Ngo 4 phuong mai, Dong Da	1235890156	2018-09-14	1	Male	18	6. University/Post-graduate	1. Single	3. Pupil/Student	Dong Da	Centre urban	1 month	Friends/ Colleagues	5	3. Old condominium	16	2	2. No							2. No						2. No	.						0. Don’t have any							3. Store wastewater to use for toilet	2. No	4. No vegetation
2018-09-14 15:49:22	TK001	Do thi thanh thuy	So 33 tran huu tuoc, Nam dong, dong da, ha noi	913503080	2018-09-13	1	Female	26	6. University/Post-graduate	2. Married	1. Officer	Dong Da	Centre urban	3 years	Spouse/ partner	20	1. Brick construction	65	6	2. No							2. No						1. Yes	1. Contain in closed tank/ underground tank, 4. Contain in bucket, barrels	1	2	2	2	2	6. Other	0	0	0	0	0	0	1. Discharged into the open sewer	2. No	1. Abundant vegetation
2018-09-18 09:09:48	VG104	Nguyen Thi Mai	So 18 ngo 44 Đại La, Hai Ba Trung	1633278392	2018-09-18	1	Female	29	5. Intermediate/ College	2. Married	1. Officer	Hai Ba Trung	Centre urban	7 years	Spouse/ partner	20	1. Brick construction	20	5	2. No							2. No						1. Yes	1. Contain in closed tank/ underground tank	1	2	2	2	2	0. Don’t have any							1. Discharged into the open sewer	2. No	4. No vegetation
2018-09-25 09:52:14	NK52	Nguyen Tien Tuong	Xom 7 Ninh Hiep, Gia Lam	986909643	2018-09-25	2	Male	34	3. Secondary school	2. Married	6. Other	Gia Lam	Periurban	From childhood	Spouse/ partner	5	2. Four-level house	50	5	2. No							1. Yes	1. Dog	1				1. Yes	1. Contain in closed tank/ underground tank	1	2	2	2	2	0. Don’t have any							1. Discharged into the open sewer	2. No	1. Abundant vegetation
2018-09-25 10:02:16	NK54	Nguyen Tran Hoang Anh	Ngo 234 Hoang Quoc Viet, Cau Giay	917201198	2018-09-25	2	Male	20	6. University/Post-graduate	1. Single	3. Pupil/Student	Cau Giay	Centre urban	3 years	Other	5	4. New condominium	100	4	2. No							2. No						2. No	.						0. Don’t have any							3. Store wastewater to use for toilet	2. No	1. Abundant vegetation
2018-09-25 10:37:24	NK053	To Thanh Ky	20N3 Thinh Quang Dong Da	336198200	2018-09-25	2	Male	18	4. High school	1. Single	3. Pupil/Student	Dong Da	Centre urban	18 years	Parents	20	1. Brick construction	150	6	2. No							1. Yes	2. Cat		1			1. Yes	1. Contain in closed tank/ underground tank	1	2	2	2	2	0. Don’t have any							1. Discharged into the open sewer	1. Yes	2. Some vegetation
2018-09-25 10:43:59	NK055	Do Dang Dung	Bach Ha Phu Xuyen Ha Noi	974825261	2018-09-25	2	Male	43	1. No education	2. Married	6. Other	Phu Xuyen	Periurban	43 years	Spouse/ partner, Other	10	2. Four-level house	540	4	1. Yes	3. Chicken			10			1. Yes	1. Dog	1				1. Yes	1. Contain in closed tank/ underground tank	1	2	2	2	2	0. Don’t have any							1. Discharged into the open sewer	2. No	1. Abundant vegetation
2018-09-26 10:05:28	VG105	Tu thi dieu duyen	So 74 to 1 phuong Phu Do,Nam tu liem	961712383	2018-09-26	1	Female	21	5. Intermediate/ College	2. Married	3. Pupil/Student	Nam Tu Liem	Peripheral	2 years	Spouse/ partner	10	1. Brick construction	257	6	2. No							2. No						1. Yes	1. Contain in closed tank/ underground tank	1	2	2	2	2	0. Don’t have any							1. Discharged into the open sewer	2. No	3. Little vegetation
2018-09-27 15:00:35	VG106	Nguyen van chien	Ngo Goc de,minh khai	1657447272	2018-09-27	1	Male	20	6. University/Post-graduate	1. Single	3. Pupil/Student	Hai Ba Trung	Centre urban	half of a year	Friends/ Colleagues	15	1. Brick construction	15	2	2. No							2. No						1. Yes	1. Contain in closed tank/ underground tank	1	2	2	2	2	0. Don’t have any							3. Store wastewater to use for toilet	2. No	4. No vegetation
2018-09-28 08:26:54	TK002	Doan Thi Quyen	So 7 ngach 71 ngo Goc de, minh khai	1694942236	2018-09-28	1	Female	20	6. University/Post-graduate	1. Single	3. Pupil/Student	Hai Ba Trung	Centre urban	2 years	Friends/ Colleagues	25	1. Brick construction	18	8	2. No							1. Yes	2. Cat		1			1. Yes	1. Contain in closed tank/ underground tank	1	2	2	2	2	0. Don’t have any							3. Store wastewater to use for toilet	2. No	4. No vegetation
2018-10-02 15:59:35	VG108	Nguyen Tuan Hung	114 Quan Nhan-Thanh Xuan-Ha Noi	1675156692	2018-10-02	1	Male	18	4. High school	1. Single	3. Pupil/Student	Thanh Xuan	Centre urban	1 month	Other	0	1. Brick construction	.	2	2. No							2. No						1. Yes	1. Contain in closed tank/ underground tank	1	2	2	2	2	0. Don’t have any	0	0	0	0	0	0	2. Discharged into the river/lake nearby the house	2. No	2. Some vegetation
2018-10-02 16:15:06	VG111	Do Danh Ngoan	Minh Khai Hoai Duc Ha Noi	949084378	2018-10-02	1	Male	39	2. Primary school	2. Married	2. Farmer	Hoai Duc	Periurban	39 years	Spouse/ partner, Parents	10	2. Four-level house	227	6	2. No							2. No						1. Yes	1. Contain in closed tank/ underground tank, 2. Contain the tank without lid	1	1	2	2	2	.	0	0	0	0	0	0	2. Discharged into the river/lake nearby the house	1. Yes	2. Some vegetation
2018-10-02 16:32:24	VG112	Nguyen Thi Hang	So 8 Hoang Van Thu thi tran Van Dinh Ung Hoa Ha Noi	.	2018-10-02	1	Female	60	2. Primary school	2. Married	2. Farmer	Ung Hoa	Periurban	60 years	Other	.	1. Brick construction	35	2	2. No							2. No						1. Yes	1. Contain in closed tank/ underground tank	1	2	2	2	2	0. Don’t have any	0	0	0	0	0	0	2. Discharged into the river/lake nearby the house	2. No	2. Some vegetation
2018-10-02 17:38:17	VG 109	Vu Van Tham	Da Ton Gia Lam Ha Noi	963036177	2018-10-02	1	Male	33	6. University/Post-graduate	2. Married	1. Officer	Gia Lam	Periurban	.	Spouse/ partner, Friends/ Colleagues	15	2. Four-level house	18	3	2. No							2. No						2. No	.						6. Other	0	0	0	0	0	0	3. Store wastewater to use for toilet	2. No	1. Abundant vegetation
2018-10-02 17:50:41	VG107	Nguyen Luong Hong	So 1- 258/36 to 41 Thinh Liet Hoang Mai Ha Noi	989717138	2018-10-02	1	Male	55	4. High school	2. Married	5. Retired	Hoang Mai	Peripheral	20 years	Spouse/ partner, Friends/ Colleagues	15	1. Brick construction	45	4	2. No							2. No						1. Yes	4. Contain in bucket, barrels	2	2	2	1	2	0. Don’t have any	0	0	0	0	0	0	1. Discharged into the open sewer	2. No	1. Abundant vegetation
2018-10-02 18:13:51	VG 110	Nguyen Thi Tu Anh	Ngo Goc de,minh khai	1669649634	2018-10-02	1	Female	20	4. High school	2. Married	6. Other	Hai Ba Trung	Centre urban	20 years	Parents	5	1. Brick construction	.	5	1. Yes	3. Chicken			50			1. Yes	1. Dog, 2. Cat	1	2			1. Yes	1. Contain in closed tank/ underground tank	1	2	2	2	2	4. Bottles				40			1. Discharged into the open sewer	2. No	1. Abundant vegetation
2018-10-05 10:02:21	VG113	The Duc Hung	Số nhà 76c, hoàng mai, phường hoàng văn thụ, quận hồng mai	936362079	2018-10-05	1	Male	39	6. University/Post-graduate	1. Single	1. Officer	Hoang Mai	Peripheral	15 years	Parents	15	1. Brick construction	40	3	2. No							2. No						1. Yes	1. Contain in closed tank/ underground tank	1	2	2	2	2	0. Don’t have any							1. Discharged into the open sewer	2. No	2. Some vegetation
2018-10-08 09:59:34	TK03	Nguyễn hữu quang	Ngõ 255 quan hoa cầu giấy	832326064	2018-10-08	1	Male	18	6. University/Post-graduate	1. Single	3. Pupil/Student	Cau Giay	Centre urban	More than 1 month	Friends/ Colleagues	5	3. Old condominium	12	4	2. No							2. No						1. Yes	1. Contain in closed tank/ underground tank	1	2	2	2	2	0. Don’t have any							1. Discharged into the open sewer	2. No	4. No vegetation
2018-10-08 10:19:55	TK04	Nguyễn thị hương quỳnh	Số 33, ngách 251/31 ngõ 251,trương định	338332886	2018-10-08	1	Female	33	6. University/Post-graduate	2. Married	1. Officer	Hoang Mai	Peripheral	10 months	Spouse/ partner	20	1. Brick construction	45	5	2. No							2. No						1. Yes	1. Contain in closed tank/ underground tank	1	2	2	2	2	0. Don’t have any							3. Store wastewater to use for toilet	2. No	2. Some vegetation
2018-10-08 10:41:19	VG115	Do Hai Son	134 trương định,hoàng mai	981549520	2018-10-08	1	Male	19	6. University/Post-graduate	1. Single	3. Pupil/Student	Hoang Mai	Peripheral	3 months	Friends/ Colleagues	15	1. Brick construction	25	4	2. No							2. No						1. Yes	1. Contain in closed tank/ underground tank	1	2	2	2	2	0. Don’t have any							3. Store wastewater to use for toilet	2. No	1. Abundant vegetation
2018-10-08 11:07:55	VG114	Nguyen thi huong	Sài sơn, quốc oai, hà nội	962576680	2018-10-08	1	Female	26	3. Secondary school	2. Married	6. Other	Quoc Oai	Periurban	26 years	Spouse/ partner, Parents	12	1. Brick construction	80	7	1. Yes	3. Chicken			6			2. No						2. No							0. Don’t have any							3. Store wastewater to use for toilet	2. No	2. Some vegetation
2018-10-08 11:15:09	VG116	Nguyễn huy thông	Thạc quả, dục tú, đông anh, hà nội	986161981	2018-10-08	1	Male	37	6. University/Post-graduate	2. Married	1. Officer	Dong Anh	Periurban	From childhood	Spouse/ partner, Parents	25	1. Brick construction	400	5	1. Yes	3. Chicken			5			1. Yes	1. Dog	2				1. Yes	1. Contain in closed tank/ underground tank	1	2	2	2	2	4. Bottles, 5. Dishes for feeding animals		20					2. Discharged into the river/lake nearby the house	2. No	1. Abundant vegetation
2018-10-08 16:07:52	TK005	Nguyễn Thị Minh Khánh	91/16 Lương định của, Phương Mai, Đống Đa, Hà Nội	349678914	2018-10-08	1	Female	22	5. Intermediate/ College	1. Single	3. Pupil/Student	Dong Da	Centre urban	3 years	Friends/ Colleagues	4	1. Brick construction	.	2	2. No							2. No						2. No							0. Don’t have any	0	0	0	0	0	0	2. Discharged into the river/lake nearby the house	2. No	2. Some vegetation
2018-10-09 14:52:54	VG117	Nguyễn xuân anh	Khuyến lương,trần phú,hoàng mai,hà nội	936240380	2018-10-09	1	Male	50	5. Intermediate/ College	2. Married	6. Other	Hoang Mai	Peripheral	30 years	Spouse/ partner	7	2. Four-level house	40	4	2. No							2. No						1. Yes	1. Contain in closed tank/ underground tank	1	2	2	2	2	0. Don’t have any							3. Store wastewater to use for toilet	2. No	3. Little vegetation
2018-10-10 10:38:49	VG118	Trương tuấn anh	70 nguyễn chính,tân mai,hoàng mai,hà nội	968126340	2018-10-10	1	Male	23	6. University/Post-graduate	1. Single	3. Pupil/Student	Hoang Mai	Peripheral	6 years	Parents	20	1. Brick construction	100	3	2. No							2. No						1. Yes	1. Contain in closed tank/ underground tank	1	2	2	2	2	0. Don’t have any							1. Discharged into the open sewer	2. No	1. Abundant vegetation
2018-10-10 14:51:06	VG119	Lê đình dương	Số 86 ngõ 116,nhân hòa, thanh xuân,hà nội	944886355	2018-10-10	1	Male	21	6. University/Post-graduate	1. Single	3. Pupil/Student	Thanh Xuan	Centre urban	From childhood	Parents	20	1. Brick construction	35	4	2. No							2. No						1. Yes	1. Contain in closed tank/ underground tank	1	2	2	2	2	0. Don’t have any							1. Discharged into the open sewer	2. No	2. Some vegetation
2018-10-11 09:06:11	VG120	Tạ thị hiền	Số nhà 25 ngõ 50,mễ trì,Nam từ liêm,hà nội	986219237	2018-10-11	1	Female	29	5. Intermediate/ College	2. Married	1. Officer	Nam Tu Liem	Peripheral	From childhood	Spouse/ partner	10	1. Brick construction	80	4	2. No							2. No						1. Yes	1. Contain in closed tank/ underground tank	1	2	2	2	2	0. Don’t have any							1. Discharged into the open sewer	2. No	4. No vegetation
2018-10-11 16:35:58	TK006	Trần Quang Đức	Khu 4 Mễ Trì Nam Từ Liêm Hà Nội	989502924	2018-10-11	1	Male	18	4. High school	1. Single	3. Pupil/Student	Nam Tu Liem	Peripheral	.	Friends/ Colleagues	.	3. Old condominium	30	1	2. No							2. No						1. Yes	4. Contain in bucket, barrels	2	2	2	1	2	4. Bottles				6			1. Discharged into the open sewer	2. No	2. Some vegetation
2018-10-11 16:45:42	TK007	Trần Văn Thành	62 Đường Thanh Liệt	988193964	2018-10-11	1	Male	29	4. High school	1. Single	6. Other	Thanh Tri	Peripheral	5 years	Alone	8	1. Brick construction	20	0	2. No							2. No						2. No							0. Don’t have any							1. Discharged into the open sewer	2. No	4. No vegetation
2018-10-12 09:12:21	TK008	Nguyễn tuấn minh	Số 25 ngõ 163 tân mai,hoàng mai,hà nội	975906653	2018-10-12	1	Male	18	6. University/Post-graduate	1. Single	3. Pupil/Student	Hoang Mai	Peripheral	2 month	Friends/ Colleagues	6	3. Old condominium	15	2	2. No							2. No						1. Yes	1. Contain in closed tank/ underground tank	1	2	2	2	2	0. Don’t have any							1. Discharged into the open sewer	2. No	4. No vegetation
2018-10-16 11:34:19	VG123	Vũ Thị Dung	C14 tập thể Kim Liên Đống Đa Hà Nội	974101457	2018-10-13	1	Female	27	5. Intermediate/ College	2. Married	1. Officer	Dong Da	Centre urban	2 years	Spouse/ partner	15	3. Old condominium	25	2	2. No							2. No						1. Yes	1. Contain in closed tank/ underground tank	1	2	2	2	2	0. Don’t have any							1. Discharged into the open sewer	2. No	1. Abundant vegetation
2018-10-16 15:04:36	VG121	Vũ Thị Kim Chi	3N23 mễ trì thượng Nam Từ Liêm	975156575	2018-10-13	1	Female	23	6. University/Post-graduate	2. Married	3. Pupil/Student	Nam Tu Liem	Peripheral	1 years	Other	10	4. New condominium	.	4	2. No							2. No						2. No							0. Don’t have any							1. Discharged into the open sewer	2. No	2. Some vegetation
2018-10-16 15:12:00	VG124	Lương văn cương	Số 3 ngõ 22 Trung Kính Trung Hòa Cầu Giấy	977480749	2018-10-13	1	Male	31	5. Intermediate/ College	2. Married	1. Officer	Cau Giay	Centre urban	2 years	Alone	5	2. Four-level house	20	2	2. No							2. No						1. Yes	1. Contain in closed tank/ underground tank	1	2	2	2	2	0. Don’t have any							2. Discharged into the river/lake nearby the house	2. No	2. Some vegetation
2018-10-16 15:17:59	VG122	Nguyễn văn toàn	Đường 205 giải phóng Hà Nội	1672000905	2018-10-13	1	Male	55	4. High school	2. Married	2. Farmer	Hai Ba Trung	Centre urban	.	Other	3	1. Brick construction	30	2	2. No							2. No						1. Yes	1. Contain in closed tank/ underground tank	1	2	2	2	2	0. Don’t have any							2. Discharged into the river/lake nearby the house	2. No	2. Some vegetation
2018-10-16 15:24:47	VG128	Đỗ thế anh	76 phương mai đống đa hà nội	969878113	2018-10-16	1	Male	23	5. Intermediate/ College	1. Single	3. Pupil/Student	Dong Da	Centre urban	2 years	Friends/ Colleagues	.	1. Brick construction	80	6	2. No							2. No						2. No							0. Don’t have any							1. Discharged into the open sewer	2. No	2. Some vegetation
2018-10-16 15:29:55	VG125	Vũ Thị Mai Hương	Cao Viên thanh oai Hà Nội	376421471	2018-10-16	1	Female	32	4. High school	2. Married	6. Other	Thanh Oai	Periurban	.	Spouse/ partner	17	1. Brick construction	75	5	2. No							2. No						1. Yes	1. Contain in closed tank/ underground tank	1	2	2	2	2	0. Don’t have any							2. Discharged into the river/lake nearby the house	1. Yes	2. Some vegetation
2018-10-16 15:34:41	VG127	Nguyễn Thị Mai Anh	96b hoàng văn thái thanh xuân hà nội	333622860	2018-10-16	1	Female	18	4. High school	1. Single	3. Pupil/Student	Thanh Xuan	Centre urban	2 months	Friends/ Colleagues	4	1. Brick construction	.	6	2. No							2. No						1. Yes	1. Contain in closed tank/ underground tank	1	2	2	2	2	0. Don’t have any							1. Discharged into the open sewer	1. Yes	2. Some vegetation
2018-10-16 15:40:53	VG126	Bùi Tuấn Anh	Số 6 ngõ 293 Tân mai hoàng mai	327613776	2018-10-16	1	Male	23	4. High school	1. Single	6. Other	Hoang Mai	Peripheral	7 months	Friends/ Colleagues	6	3. Old condominium	40	5	2. No							2. No						2. No							6. Other							1. Discharged into the open sewer	1. Yes	4. No vegetation
2018-10-17 09:38:04	TK009	Hoàng mạnh cường	92 lương yên,quận hai bà trưng,hà nội	1673505054	2018-10-17	1	Male	37	5. Intermediate/ College	2. Married	6. Other	Hai Ba Trung	Centre urban	20 years	Spouse/ partner	10	1. Brick construction	170	8	2. No							1. Yes	1. Dog	2				1. Yes	1. Contain in closed tank/ underground tank	1	2	2	2	2	0. Don’t have any							1. Discharged into the open sewer	2. No	1. Abundant vegetation
2018-10-17 14:15:06	TK010	Nguyễn Thị Nga	157/23 pháo đài láng	326969854	2018-10-17	1	Female	18	6. University/Post-graduate	1. Single	3. Pupil/Student	Dong Da	Centre urban	1 month	Friends/ Colleagues	20	1. Brick construction	20	2	2. No							2. No						1. Yes	1. Contain in closed tank/ underground tank	1	2	2	2	2	0. Don’t have any							1. Discharged into the open sewer	2. No	4. No vegetation
2018-10-17 14:20:20	TK011	Nguyễn văn dũng	Đống đa, hà nội	985392955	2018-10-17	1	Male	18	4. High school	1. Single	3. Pupil/Student	Dong Da	Centre urban	1 month	Friends/ Colleagues	15	1. Brick construction	20	2	2. No							2. No						1. Yes	1. Contain in closed tank/ underground tank	1	2	2	2	2	0. Don’t have any							1. Discharged into the open sewer	2. No	4. No vegetation
2018-10-18 14:37:45	VG129	Nguyễn Bá Tần	Ngõ 120 Quang Trung Hà Đông	9771304790	2018-10-18	1	Male	48	5. Intermediate/ College	2. Married	1. Officer	Ha Dong	Peripheral	5 years	Alone	11	1. Brick construction	30	1	2. No							2. No						2. No	1. Contain in closed tank/ underground tank	1	2	2	2	2	0. Don’t have any							2. Discharged into the river/lake nearby the house	2. No	4. No vegetation
2018-10-18 14:45:25	VG131	Nguyễn Hồng Phú	407a3 Tân Mai Hoàng Mai	985133826	2018-10-18	1	Male	21	6. University/Post-graduate	1. Single	3. Pupil/Student	Hoang Mai	Peripheral	21 years	Parents	5	3. Old condominium	30	4	2. No							1. Yes	2. Cat		1			2. No							5. Dishes for feeding animals					2		1. Discharged into the open sewer	2. No	1. Abundant vegetation
2018-10-18 14:51:30	VG130	Lê Thị Dung	612 Đê la thành ba đình hà nội	937016036	2018-10-18	1	Female	25	4. High school	1. Single	6. Other	Ba Dinh	Centre urban	1 year	Friends/ Colleagues	15	1. Brick construction	.	5	2. No							2. No						2. No							0. Don’t have any							1. Discharged into the open sewer	2. No	3. Little vegetation
2018-10-19 15:52:07	TK12	Đào thị thúy	Phòng 408, khu tập thể c6 kim liên,quận đống đa	349165239	2018-10-19	1	Female	24	6. University/Post-graduate	2. Married	1. Officer	Dong Da	Centre urban	6 months	Spouse/ partner	20	3. Old condominium	40	4	2. No							2. No						1. Yes	1. Contain in closed tank/ underground tank	1	2	2	2	2	0. Don’t have any							1. Discharged into the open sewer	2. No	1. Abundant vegetation
2018-10-22 11:37:23	TK14	Lương thị chiên	P308,nhà I2, ngõ 90,lương định của, quận đống đa	974360490	2018-10-22	1	Female	49	5. Intermediate/ College	2. Married	4. Unemployed	Dong Da	Centre urban	3 months	Spouse/ partner	20	3. Old condominium	60	6	2. No							2. No						1. Yes	1. Contain in closed tank/ underground tank	1	2	2	2	2	0. Don’t have any							1. Discharged into the open sewer	2. No	3. Little vegetation
2018-10-22 14:22:06	VG133	Nguyễn văn tuấn	Ngõ 141, Nam dư, lĩnh nam	1673777018	2018-10-22	1	Male	56	4. High school	2. Married	6. Other	Hoang Mai	Peripheral	2 years	Alone	4	3. Old condominium	30	1	2. No							2. No						1. Yes	1. Contain in closed tank/ underground tank	1	2	2	2	2	0. Don’t have any							1. Discharged into the open sewer	1. Yes	1. Abundant vegetation
2018-10-22 14:35:42	VG134	Hoàng mạnh cường	Ngõ 92 lương yên, bạch đằng, hai bà trưng, hà nội	974418502	2018-10-22	1	Male	37	6. University/Post-graduate	2. Married	1. Officer	Hai Ba Trung	Centre urban	2 years	Spouse/ partner	10	1. Brick construction	30	3	2. No							2. No						1. Yes	1. Contain in closed tank/ underground tank	1	2	2	2	2	0. Don’t have any							1. Discharged into the open sewer	2. No	3. Little vegetation
2018-10-22 15:02:52	TK013	Vương Quốc Cương	CT5DN4 Nguyễn cơ thạch Mỹ Đình 2 Nam Từ Liêm Hà Nội	1685197923	2018-10-22	1	Male	19	4. High school	1. Single	3. Pupil/Student	Nam Tu Liem	Peripheral	1 year	Friends/ Colleagues	0	4. New condominium	100	6	2. No							1. Yes	2. Cat		3			2. No							0. Don’t have any							1. Discharged into the open sewer	2. No	1. Abundant vegetation
2018-10-22 15:16:13	VG135	Nguyễn Thị Minh Tâm	Ktx trường đại học sư phạm Hà Nội, 136 Xuân Thủy, Cầu Giấy, Hà Nội	962868690	2018-10-22	1	Female	19	4. High school	1. Single	3. Pupil/Student	Cau Giay	Centre urban	1 year	Friends/ Colleagues	0	5. Others	20	3	2. No							2. No						1. Yes	4. Contain in bucket, barrels	2	2	2	1	2	2. Cans, 3. Discarded boxes, 4. Bottles, 5. Dishes for feeding animals	6	30	20	20			1. Discharged into the open sewer	1. Yes	1. Abundant vegetation
2018-10-22 15:21:38	VG132	Ngô Thị Oanh	Số 45 ngõ 125 Hoàng Ngân Nhân Chính Thanh Xuân Hà Nội	962018051	2018-10-22	1	Female	18	3. Secondary school	1. Single	3. Pupil/Student	Thanh Xuan	Centre urban	.	Parents	10	1. Brick construction	30	5	2. No							1. Yes	1. Dog, 2. Cat	1	2			1. Yes	1. Contain in closed tank/ underground tank	1	2	2	2	2	0. Don’t have any							1. Discharged into the open sewer	2. No	3. Little vegetation
2018-10-23 15:28:52	TK016	Lê Thị Thục Anh	Số 13C ngách 169,52 đường Hoàng Mai Hà Nội	912265714	2018-10-23	1	Female	55	5. Intermediate/ College	2. Married	5. Retired	Hoang Mai	Peripheral	10 years	Spouse/ partner	.	1. Brick construction	60	3	2. No							1. Yes	1. Dog, 3. Songbirds	1		3		1. Yes	1. Contain in closed tank/ underground tank	1	2	2	2	2	7. Don't know							1. Discharged into the open sewer	2. No	1. Abundant vegetation
2018-10-23 15:35:21	TK18	Nguyễn Văn Nhàn	Số 2 ngõ 204 Lê Thanh Nghị	963613154	2018-10-23	1	Male	26	4. High school	1. Single	6. Other	Hai Ba Trung	Centre urban	1 year	Friends/ Colleagues	3	1. Brick construction	35	4	2. No							2. No						1. Yes	1. Contain in closed tank/ underground tank	1	2	2	2	2	4. Bottles							1. Discharged into the open sewer	2. No	4. No vegetation
2018-10-23 15:47:58	TK15	Hoàng Công Thành	Liên Trung Đan Phượng Hà Nội	966858516	2018-10-23	2	Male	23	6. University/Post-graduate	1. Single	1. Officer	Dan Phuong	Periurban	20 years	Alone	.	2. Four-level house	80	4	1. Yes	1. Pig, 3. Chicken	60					1. Yes	1. Dog	1				1. Yes	1. Contain in closed tank/ underground tank	1	2	2	2	2	0. Don’t have any							1. Discharged into the open sewer	2. No	2. Some vegetation
2018-10-23 15:53:56	TK19	Lê Văn Sơn	Ngõ 15 Tạ Quang Bửu hai Bà Trưng Hà Nội	965763396	2018-10-23	1	Male	27	6. University/Post-graduate	1. Single	1. Officer	Hai Ba Trung	Centre urban	6 months	Friends/ Colleagues	15	1. Brick construction	35	1	2. No							2. No						1. Yes	1. Contain in closed tank/ underground tank	1	2	2	2	2	0. Don’t have any							1. Discharged into the open sewer	2. No	1. Abundant vegetation
2018-10-24 09:26:37	TK017	Đặng Trà My	Số 13c ngách 169,52 đường Hoàng Mai Hà Nội	1663215325	2018-10-23	1	Female	23	6. University/Post-graduate	1. Single	3. Pupil/Student	Hoang Mai	Peripheral	10 years	Parents	.	1. Brick construction	60	3	2. No							1. Yes	1. Dog, 3. Songbirds	1		3		1. Yes	1. Contain in closed tank/ underground tank	1	2	2	2	2	7. Don't know							1. Discharged into the open sewer	2. No	1. Abundant vegetation
2018-10-24 09:35:09	VG136	Trần đức hảo	Số 12/108 lê thanh nghị	914167652	2018-10-24	1	Male	59	5. Intermediate/ College	2. Married	6. Other	Hai Ba Trung	Centre urban	30 years	Spouse/ partner	15	1. Brick construction	46	5	2. No							1. Yes	1. Dog	1				1. Yes	1. Contain in closed tank/ underground tank	1	2	2	2	2	0. Don’t have any							1. Discharged into the open sewer	2. No	3. Little vegetation
2018-10-26 08:11:48	VG140	Nguyễn Đức Mạnh	Số 80 ngõ 29 Dịch Vọng Cầu Giấy	969216538	2018-10-25	1	Male	23	5. Intermediate/ College	1. Single	3. Pupil/Student	Cau Giay	Centre urban	.	Friends/ Colleagues	.	1. Brick construction	36.6	2	2. No							2. No						1. Yes	1. Contain in closed tank/ underground tank	1	2	2	2	2	0. Don’t have any							1. Discharged into the open sewer	2. No	2. Some vegetation
2018-10-26 08:18:11	VG139	Nguyễn Văn Hoài	Số 15B đường mỹ đình Nam từ liêm hà nội	961040444	2018-10-25	1	Male	28	6. University/Post-graduate	2. Married	1. Officer	Nam Tu Liem	Peripheral	3 years	Spouse/ partner, Other	20	2. Four-level house	18	3	2. No							2. No						1. Yes	5. Other	2	2	2	2	1	1. Tires	15						1. Discharged into the open sewer	1. Yes	1. Abundant vegetation
2018-10-26 08:24:08	TK20	Đỗ Duy Thái	P208 tập thể Tân Mai Hoàng Mai	963036303	2018-10-25	1	Female	26	6. University/Post-graduate	2. Married	6. Other	Hoang Mai	Peripheral	9 months	Spouse/ partner	15	3. Old condominium	60	3	2. No							2. No						2. No							0. Don’t have any							1. Discharged into the open sewer	2. No	3. Little vegetation
2018-10-26 08:29:04	VG137	Nguyễn Thị Hưng	G503 chung cư the manor mỹ đình Nam từ liêm	904969685	2018-10-24	1	Female	43	6. University/Post-graduate	2. Married	1. Officer	Nam Tu Liem	Peripheral	9 years	Spouse/ partner	50	4. New condominium	219	4	2. No							2. No						2. No							0. Don’t have any							1. Discharged into the open sewer	2. No	2. Some vegetation
2018-10-26 10:08:27	VG138	Lê thị huyền trang	Số 8A/288 , hoàng mai,hà nội	944178990	2018-10-26	1	Female	28	6. University/Post-graduate	2. Married	1. Officer	Hoang Mai	Peripheral	8 years	Spouse/ partner	30	1. Brick construction	40	4	2. No							2. No						1. Yes	1. Contain in closed tank/ underground tank	1	2	2	2	2	0. Don’t have any							1. Discharged into the open sewer	2. No	1. Abundant vegetation
2018-10-29 10:53:01	VG144	Nguyễn thị hằng	Ngõ 111 giáp bát, hoàng mai	968915212	2018-10-29	1	Female	23	6. University/Post-graduate	1. Single	3. Pupil/Student	Hoang Mai	Peripheral	4 years	Friends/ Colleagues	10	1. Brick construction	20	2	2. No							2. No						1. Yes	1. Contain in closed tank/ underground tank	1	2	2	2	2	0. Don’t have any							1. Discharged into the open sewer	2. No	2. Some vegetation
2018-10-29 10:57:09	VG145	Phạm trần trọng bách	206 tòa nhà Phùng khoan, trung văn, Nam từ liêm, hà nội	9766464447	2018-10-29	1	Male	22	6. University/Post-graduate	1. Single	3. Pupil/Student	Nam Tu Liem	Peripheral	4 years	Friends/ Colleagues	12	1. Brick construction	21	2	2. No							2. No						1. Yes	1. Contain in closed tank/ underground tank	1	2	2	2	2	0. Don’t have any							1. Discharged into the open sewer	2. No	3. Little vegetation
2018-10-30 09:31:18	TK21	Nguyễn văn tú	1075 giải phóng, hoàng mai, hà nội	977808978	2018-10-30	1	Male	34	6. University/Post-graduate	2. Married	1. Officer	Hoang Mai	Peripheral	6 years	Friends/ Colleagues	30	2. Four-level house	45	2	2. No							2. No						1. Yes	1. Contain in closed tank/ underground tank	1	2	2	2	2	0. Don’t have any							1. Discharged into the open sewer	2. No	4. No vegetation
2018-10-30 09:44:04	NK57	Trần thị nguyệt	14 Mễ trì hạ, từ liêm,hà nội	375334609	2018-10-30	2	Female	37	3. Secondary school	2. Married	6. Other	Nam Tu Liem	Peripheral	3 months	Alone	6	4. New condominium	18	1	2. No							2. No						1. Yes	1. Contain in closed tank/ underground tank	1	2	2	2	2	2. Cans, 4. Bottles		10		10			1. Discharged into the open sewer	2. No	4. No vegetation
2018-10-30 10:35:21	NK056	Nguyễn Thị Thức	Lê trọng tấn Hà Đông Hà Nội	966949106	2018-10-30	2	Female	42	4. High school	2. Married	1. Officer	Ha Dong	Peripheral	1 year	Spouse/ partner	15	1. Brick construction	35	4	2. No							2. No						1. Yes	1. Contain in closed tank/ underground tank	1	2	2	2	2	0. Don’t have any							1. Discharged into the open sewer	1. Yes	2. Some vegetation
2018-10-30 10:43:20	VG146	Hà Thị Thanh Danh	20/164/ ngõ 192 Lê Trọng Tấn Thanh Xuân Hà Nội	9854448880	2018-10-30	1	Female	29	3. Secondary school	2. Married	6. Other	Thanh Xuan	Centre urban	5 years	Spouse/ partner	10	2. Four-level house	50	3	2. No							2. No						2. No							0. Don’t have any							1. Discharged into the open sewer	2. No	4. No vegetation
2018-10-30 10:49:04	VG141	Lê Sỹ Hồng Lâm	91 Yên Lạc Hai Bà Trưng Hà Nội	913230161	2018-10-29	1	Male	55	6. University/Post-graduate	2. Married	1. Officer	Hai Ba Trung	Centre urban	15 years	Spouse/ partner	20	1. Brick construction	120	4	2. No							2. No						2. No							0. Don’t have any							1. Discharged into the open sewer	2. No	3. Little vegetation
2018-10-30 10:55:57	VG143	Trần Thị Sao Mai	Minh Khai Hai bà Trưng Hà Nội	964310613	2018-10-29	1	Female	22	6. University/Post-graduate	1. Single	3. Pupil/Student	Hai Ba Trung	Centre urban	4 years	Friends/ Colleagues	.	1. Brick construction	.	3	2. No							1. Yes	1. Dog	1				1. Yes	1. Contain in closed tank/ underground tank	1	2	2	2	2	0. Don’t have any							1. Discharged into the open sewer	2. No	1. Abundant vegetation
2018-10-30 11:00:22	VG142	Lê Thị Thanh Huyền	Số 1 ngõ 67/28 Lê Thanh Nghị Hai Bà Trưng Hà Nội	988204036	2018-10-29	1	Female	24	6. University/Post-graduate	2. Married	1. Officer	Hai Ba Trung	Centre urban	2 months	Spouse/ partner	20	1. Brick construction	25	2	2. No							2. No						2. No							0. Don’t have any							1. Discharged into the open sewer	2. No	2. Some vegetation
2018-10-31 10:26:36	TK22	Nguyễn xuân đức	Phòng 410 c7 tập thể kim liên, đống đa, hà nội	984539009	2018-10-31	1	Male	56	4. High school	2. Married	6. Other	Dong Da	Centre urban	25 years	Spouse/ partner	15	3. Old condominium	20	3	2. No							2. No						1. Yes	1. Contain in closed tank/ underground tank	1	2	2	2	2	0. Don’t have any							1. Discharged into the open sewer	1. Yes	1. Abundant vegetation
2018-11-09 16:11:09	NK060	Hoàng Đình Liên	Số 7 ngách 354/137 trường chinh khương thượng đống đa	988683230	2018-11-08	2	Male	60	3. Secondary school	2. Married	5. Retired	Dong Da	Centre urban	.	Spouse/ partner	1,5	1. Brick construction	160	9	2. No							2. No						1. Yes	1. Contain in closed tank/ underground tank	1	2	2	2	2	0. Don’t have any							1. Discharged into the open sewer	2. No	3. Little vegetation
2018-11-09 16:19:26	NK61	Đinh thị tình	Xóm cố đụng 1 Thạch Thất Hà Nội	964917051	2018-11-08	2	Female	58	2. Primary school	2. Married	2. Farmer	Thach That	Periurban	40 years	Spouse/ partner	4	1. Brick construction	10	8	1. Yes	3. Chicken, 4. Duck			10	10		1. Yes	2. Cat		1			1. Yes	1. Contain in closed tank/ underground tank	1	2	2	2	2	0. Don’t have any							1. Discharged into the open sewer	1. Yes	1. Abundant vegetation
2018-11-14 10:17:49	NK58	Lê đức nguyện	12 văn quán Hà Đông	971168816	2018-11-08	2	Male	30	4. High school	2. Married	6. Other	Ha Dong	Peripheral	10 years	Spouse/ partner	10	1. Brick construction	35	4	2. No							2. No						1. Yes	1. Contain in closed tank/ underground tank	1	2	2	2	2	0. Don’t have any							1. Discharged into the open sewer	2. No	2. Some vegetation
2018-11-14 10:24:18	NK059	Bùi Thị Kha	Miếu Môn Trần Phú Chương Mỹ Hà Nội	979867158	2018-11-08	2	Female	78	3. Secondary school	4. Widowed	5. Retired	Chuong My	Periurban	40 years	Other	4	3. Old condominium	240	5	2. No							2. No						2. No	1. Contain in closed tank/ underground tank	1	2	2	2	2	0. Don’t have any							1. Discharged into the open sewer	2. No	2. Some vegetation
2018-11-14 10:30:03	NK062	Nguyễn Thị Nga	Số nhà 209 A5 tập thể 128C Đại La Đồng Tâm Hai Bà Trưng Hà Nội	973244629	2018-11-08	2	Female	29	6. University/Post-graduate	2. Married	6. Other	Hai Ba Trung	Centre urban	.	Spouse/ partner	15	3. Old condominium	60	4	2. No							2. No						2. No	1. Contain in closed tank/ underground tank	1	2	2	2	2	0. Don’t have any							1. Discharged into the open sewer	2. No	2. Some vegetation
2018-11-14 10:37:37	NK64	Vũ Thị Ánh	Ngõ 255 Lĩnh Male Hoàng Mai Hà Nội	1666499021	2018-11-13	2	Female	28	4. High school	1. Single	6. Other	Hoang Mai	Peripheral	4 months	Spouse/ partner	10	1. Brick construction	15	3	2. No							2. No						1. Yes	1. Contain in closed tank/ underground tank	1	2	2	2	2	0. Don’t have any							1. Discharged into the open sewer	2. No	4. No vegetation
2018-11-14 12:07:06	NK63	Trần Thị Minh Hằng	Ngách 82/28 số nhà 16 Yên Lãng	38563483	2018-11-09	2	Female	48	6. University/Post-graduate	2. Married	1. Officer	Dong Da	Centre urban	.	Parents	5	1. Brick construction	50	6	2. No							2. No						1. Yes	1. Contain in closed tank/ underground tank	1	2	2	2	2	0. Don’t have any							1. Discharged into the open sewer	2. No	2. Some vegetation
2018-11-14 12:13:57	NK066	Phạm Thị Hiếu	Phượng Rực Xuân La Phú Xuyên Hà Nội	1287414235	2018-11-12	2	Female	43	2. Primary school	2. Married	2. Farmer	Phu Xuyen	Periurban	20 years	Spouse/ partner	5	1. Brick construction	200	5	2. No							1. Yes	1. Dog	1				1. Yes	1. Contain in closed tank/ underground tank	1	2	2	2	2	0. Don’t have any							1. Discharged into the open sewer	2. No	1. Abundant vegetation
2018-11-14 12:20:00	NK067	Phan Thị Hằng	Hữu Bằng Thạch Hà Nội	1638970976	2018-11-12	2	Female	52	3. Secondary school	2. Married	2. Farmer	Thach That	Periurban	52 years	Spouse/ partner	4	1. Brick construction	250	7	2. No							2. No						1. Yes	1. Contain in closed tank/ underground tank	1	2	2	2	2	0. Don’t have any							1. Discharged into the open sewer	2. No	1. Abundant vegetation
2018-11-14 12:27:51	NK068	Nguyễn Bích Ngọc	Sn 8 ngách 302/68 Minh Khai	915188758	2018-11-12	2	Female	48	6. University/Post-graduate	2. Married	1. Officer	Minh Khai	Centre urban	20 years	Spouse/ partner	17	1. Brick construction	30	5	2. No							2. No						1. Yes	1. Contain in closed tank/ underground tank	1	2	2	2	2	0. Don’t have any							1. Discharged into the open sewer	2. No	4. No vegetation
2018-11-14 12:36:16	NK069	Lê Tất Thắng	Số nhà 49 ngõ 337 Cầu Giấy	968620636	2018-11-12	1	Male	23	6. University/Post-graduate	1. Single	3. Pupil/Student	Cau Giay	Centre urban	1 year	Friends/ Colleagues	10	1. Brick construction	18	3	2. No							2. No						1. Yes	1. Contain in closed tank/ underground tank	1	2	2	2	2	0. Don’t have any							1. Discharged into the open sewer	1. Yes	2. Some vegetation
2018-11-14 12:45:20	NK65	Đỗ Huy Đạt	Văn võ Chương Mỹ Hà Nội	1659657908	2018-11-12	2	Male	18	6. University/Post-graduate	1. Single	3. Pupil/Student	Hai Ba Trung	Centre urban	7 months	Friends/ Colleagues	0	3. Old condominium	10	2	2. No							2. No						1. Yes	1. Contain in closed tank/ underground tank	1	2	2	2	2	0. Don’t have any							1. Discharged into the open sewer	2. No	1. Abundant vegetation
2018-11-14 12:59:45	VG148	Nguyễn Minh Tuấn	Số 4 ngõ 2 vĩnh phúc ba đình Hà Nội	962571193	2018-11-08	1	Male	22	6. University/Post-graduate	1. Single	3. Pupil/Student	Ba Dinh	Centre urban	.	Friends/ Colleagues	5	2. Four-level house	25	2	2. No							2. No						1. Yes	4. Contain in bucket, barrels	2	2	2	1	2	0. Don’t have any							1. Discharged into the open sewer	2. No	3. Little vegetation
2018-11-14 14:14:26	VG149	Trần Tiến Quyết	Ngõ 61 Hoàng Liệt Hoàng Mai	352347922	2018-11-08	1	Male	29	4. High school	2. Married	6. Other	Hoang Mai	Peripheral	2 years	Spouse/ partner	7	2. Four-level house	45	2	2. No							2. No						1. Yes	4. Contain in bucket, barrels	2	2	2	1	2	0. Don’t have any							1. Discharged into the open sewer	2. No	2. Some vegetation
2018-11-14 14:19:23	VG151	Nguyễn Thế Hào	Hà Nội	397413513	2018-11-08	1	Male	18	6. University/Post-graduate	1. Single	3. Pupil/Student	Thanh Xuan	Centre urban	18 years	Parents	.	1. Brick construction	45	4	2. No							1. Yes	1. Dog	1				1. Yes	1. Contain in closed tank/ underground tank	1	2	2	2	2	0. Don’t have any							1. Discharged into the open sewer	2. No	3. Little vegetation
2018-11-14 14:24:54	VG147	Trần Thị Ánh	Gốc đề hoàng mai hà nội	965063087	2018-11-08	1	Female	29	4. High school	2. Married	6. Other	Hoang Mai	Peripheral	5 years	Spouse/ partner	5	2. Four-level house	50	3	2. No							2. No						2. No							0. Don’t have any							1. Discharged into the open sewer	2. No	4. No vegetation
2018-11-14 14:31:21	VG150	Nguyễn Trọng Nghĩa	686 kim giang thanh xuân hà nội	906288694	2018-11-08	1	Male	25	6. University/Post-graduate	1. Single	1. Officer	Thanh Xuan	Centre urban	8 months	Friends/ Colleagues	7	1. Brick construction	60	3	2. No							2. No						2. No							0. Don’t have any							1. Discharged into the open sewer	2. No	4. No vegetation
2018-11-16 12:28:12	NK071	Trần Thị Linh	210 Hoàng Mai Hoàng Văn Thụ	0377531480	2018-11-15	2	Female	24	4. High school	2. Married	2. Farmer	Hoang Mai	Peripheral	11 months	Spouse/ partner	6	2. Four-level house	30	3	2. No							2. No						2. No							0. Don’t have any							1. Discharged into the open sewer	2. No	2. Some vegetation
2018-11-16 12:52:24	VG154	Phạm Văn Hùng	Số 6 tổ 4 phường đại đồng thanh trì hoàng mai	0965810009	2018-11-15	1	Male	41	4. High school	2. Married	6. Other	Hoang Mai	Peripheral	16 years	Spouse/ partner	.	1. Brick construction	88	4	2. No							1. Yes	1. Dog	1				1. Yes	1. Contain in closed tank/ underground tank	1	2	2	2	2	0. Don’t have any							1. Discharged into the open sewer	2. No	2. Some vegetation
2018-11-16 13:02:03	NK70	Nguyễn Thị Hằng	Xã hồng Thái Phú Xuyên	0373820514	2018-11-15	2	Male	37	3. Secondary school	2. Married	2. Farmer	Phu Xuyen	Periurban	37 years	Spouse/ partner, Parents	.	2. Four-level house	100	8	2. No							1. Yes	1. Dog	1				1. Yes	1. Contain in closed tank/ underground tank	1	2	2	2	2	0. Don’t have any							1. Discharged into the open sewer	2. No	2. Some vegetation
2018-11-16 13:08:26	VG152	Trần Thị Liên	Tân Mai Hoàng Mai Hà Nội	0912299075	2018-11-15	1	Female	65	6. University/Post-graduate	2. Married	1. Officer	Hoang Mai	Peripheral	15 years	Other	20	1. Brick construction	100	5	2. No							1. Yes	1. Dog	1				1. Yes	1. Contain in closed tank/ underground tank	1	2	2	2	2	0. Don’t have any							1. Discharged into the open sewer	2. No	4. No vegetation
2018-11-16 13:12:55	VG153	Nguyễn Chính Nghĩa	B90 tập thể cơ khí liên ninh thanh trì hà nội	0979950799	2018-11-15	1	Male	34	5. Intermediate/ College	2. Married	6. Other	Thanh Tri	Peripheral	3 years	Spouse/ partner	7	3. Old condominium	18	3	2. No							2. No						1. Yes	1. Contain in closed tank/ underground tank	1	2	2	2	2	0. Don’t have any							1. Discharged into the open sewer	2. No	3. Little vegetation
2018-12-05 15:57:47	NK75	Nguyễn Thị Hòa	Số 2 ngõ 44 Thái Thịnh Đống Đa Hà Nội	0914138528	2018-11-30	2	Female	67	3. Secondary school	2. Married	5. Retired	Dong Da	Centre urban	30 years	Spouse/ partner	.	1. Brick construction	35	4	2. No							2. No						1. Yes	1. Contain in closed tank/ underground tank	1	2	2	2	2	0. Don’t have any							1. Discharged into the open sewer	2. No	3. Little vegetation
2018-12-05 16:11:12	NK73	Nguyễn Đăng Cống	Xóm đầm tốt động chương mĩ Hà nội	0396440433	2018-11-30	2	Male	45	3. Secondary school	2. Married	2. Farmer	Chuong My	Periurban	45 years	Spouse/ partner	15	2. Four-level house	.	5	2. No							2. No						1. Yes	1. Contain in closed tank/ underground tank	1	2	2	2	2	0. Don’t have any							1. Discharged into the open sewer	2. No	2. Some vegetation
2018-12-05 16:34:23	NK76	Lê văn nhuận	Quỳnh Mai Hai Bà Trưng Hà Nội	0981815983	2018-11-30	2	Male	62	4. High school	2. Married	5. Retired	Hai Ba Trung	Centre urban	20 years	Other	.	1. Brick construction	45	6	2. No							2. No						1. Yes	1. Contain in closed tank/ underground tank	1	2	2	2	2	0. Don’t have any							1. Discharged into the open sewer	2. No	1. Abundant vegetation
2018-12-05 16:40:36	NK74	Hồ Quang Thắng	Ngõ 35 Cát Linh	09160645554	2018-11-30	2	Male	50	4. High school	2. Married	6. Other	Dong Da	Centre urban	50 years	Spouse/ partner	10	1. Brick construction	60	3	2. No							2. No						1. Yes	1. Contain in closed tank/ underground tank	1	2	2	2	2	0. Don’t have any							1. Discharged into the open sewer	2. No	3. Little vegetation
2018-12-05 16:46:08	NK77	Đinh Quốc Tuấn	Chuyên mỹ phú xuyên Hà Nội	0975249144	2018-11-30	2	Male	43	3. Secondary school	2. Married	2. Farmer	Phu Xuyen	Periurban	43 years	Spouse/ partner	.	2. Four-level house	120	4	2. No							1. Yes	2. Cat		1			1. Yes	1. Contain in closed tank/ underground tank	1	2	2	2	2	2. Cans, 3. Discarded boxes, 4. Bottles, 5. Dishes for feeding animals		10	3	6	10		1. Discharged into the open sewer	2. No	1. Abundant vegetation
2018-12-07 15:06:55	NK78	Lê Văn Nam	Đại Nghĩa Mỹ Đức Hà Nội	0946253407	2018-11-30	2	Male	51	6. University/Post-graduate	2. Married	1. Officer	My Duc	Periurban	51 years	Spouse/ partner	5	1. Brick construction	90	4	1. Yes	3. Chicken			20			1. Yes	2. Cat		1			1. Yes	1. Contain in closed tank/ underground tank	1	2	2	2	2	0. Don’t have any							1. Discharged into the open sewer	2. No	1. Abundant vegetation
2018-12-07 15:14:44	NK72	Vũ Huy Côn	Hồng Minh Phú Xuyên Hà Nội	0842854568	2018-11-30	2	Male	56	3. Secondary school	2. Married	2. Farmer	Phu Xuyen	Periurban	56 years	Other	.	1. Brick construction	120	2	2. No							2. No						2. No							0. Don’t have any							1. Discharged into the open sewer	2. No	4. No vegetation
2018-12-07 15:19:33	VG157	Vũ Văn Thắm	45A ngõ 78 Bồ Đề Long Biên	0386478668	2018-11-29	1	Female	32	5. Intermediate/ College	2. Married	6. Other	Long Bien	Peripheral	5 years	Spouse/ partner	7	3. Old condominium	30	3	2. No							2. No						1. Yes	4. Contain in bucket, barrels	2	2	2	1	2	0. Don’t have any							1. Discharged into the open sewer	2. No	3. Little vegetation
2018-12-07 15:24:17	VG158	Nguyễn Thùy Linh	Ngõ 105 Trương Định Hai Bà Trưng	0941193218	2018-11-29	1	Female	22	4. High school	2. Married	6. Other	Hai Ba Trung	Centre urban	1 years	Spouse/ partner	4	2. Four-level house	45	3	2. No							2. No						1. Yes	1. Contain in closed tank/ underground tank	1	2	2	2	2	0. Don’t have any							1. Discharged into the open sewer	2. No	2. Some vegetation
2018-12-07 15:29:10	VG156	Nguyễn Đức Cường	12/75 thịnh hào 1 đống đa hà nội	0948182425	2018-11-29	1	Male	39	4. High school	2. Married	6. Other	Dong Da	Centre urban	39 years	Parents	10	1. Brick construction	40	11	2. No							1. Yes	1. Dog	1				1. Yes	1. Contain in closed tank/ underground tank	1	2	2	2	2	0. Don’t have any							1. Discharged into the open sewer	2. No	4. No vegetation
2018-12-07 15:33:23	VG159	Phan Văn Đức	Định Công Hoàng Mai Hà Nội	0972933138	2018-11-29	1	Male	46	5. Intermediate/ College	2. Married	6. Other	Hoang Mai	Peripheral	15 years	Spouse/ partner	10	1. Brick construction	60	4	2. No							2. No						1. Yes	1. Contain in closed tank/ underground tank	1	2	2	2	2	0. Don’t have any							1. Discharged into the open sewer	2. No	3. Little vegetation
2018-12-07 15:42:55	VG155	Nguyễn Thị Thu Hường	140 Hai bà trưng hà nội	096382662	2018-11-29	1	Female	23	5. Intermediate/ College	2. Married	6. Other	Hai Ba Trung	Centre urban	2 years	Spouse/ partner	5	1. Brick construction	50	2	2. No							2. No						1. Yes	4. Contain in bucket, barrels	2	2	2	1	2	0. Don’t have any							2. Discharged into the river/lake nearby the house	2. No	4. No vegetation
2018-12-07 15:57:39	NK81	Nguyễn Thị Hạnh	Thế Hiển Dân Hòa Thanh Oai	0373412093	2018-12-06	2	Female	18	4. High school	1. Single	6. Other	Thanh Oai	Periurban	18 years	Parents	.	1. Brick construction	70	4	2. No							2. No						1. Yes	1. Contain in closed tank/ underground tank	1	2	2	2	2	0. Don’t have any							2. Discharged into the river/lake nearby the house	2. No	1. Abundant vegetation
2018-12-07 16:06:20	NK82	Lê Phương Thảo	Liễu Giai ba Đình	0989842333	2018-12-06	2	Female	18	4. High school	1. Single	3. Pupil/Student	Ba Dinh	Centre urban	18 years	Parents	.	1. Brick construction	35	4	2. No							2. No						1. Yes	1. Contain in closed tank/ underground tank	1	2	2	2	2	0. Don’t have any							1. Discharged into the open sewer	2. No	4. No vegetation
2018-12-07 16:11:52	NK83	Đinh Thị Miêng	Chuyên Mỹ Phú Xuyên Hà Nội	0378571031	2018-12-06	2	Female	63	4. High school	2. Married	5. Retired	Phu Xuyen	Periurban	63 years	Other	.	1. Brick construction	150	5	2. No							1. Yes	1. Dog	1				1. Yes	1. Contain in closed tank/ underground tank	1	2	2	2	2	0. Don’t have any							2. Discharged into the river/lake nearby the house	2. No	4. No vegetation
2018-12-07 16:16:57	NK79	Nguyễn Bá Còm	Hồng vân thường tín	0344614738	2018-12-06	2	Male	93	4. High school	2. Married	6. Other	Thuong Tin	Periurban	93 years	Other	.	1. Brick construction	100	6	2. No							2. No						1. Yes	1. Contain in closed tank/ underground tank	1	2	2	2	2	0. Don’t have any							1. Discharged into the open sewer	2. No	1. Abundant vegetation
2018-12-07 16:22:09	NK80	Lê Tiến Bảy	250/20 khương trung thanh xuân	0979001425	2018-12-06	2	Male	45	5. Intermediate/ College	2. Married	1. Officer	Thanh Xuan	Centre urban	20 years	Spouse/ partner	15	1. Brick construction	50	4	2. No							2. No						1. Yes	4. Contain in bucket, barrels	2	2	2	1	2	0. Don’t have any							1. Discharged into the open sewer	2. No	2. Some vegetation
2018-12-18 16:03:57	VG160	Chử Văn Bạo	Xóm nhồi trên cổ loa đông anh hà nội	0983249751	2018-12-14	1	Male	44	3. Secondary school	2. Married	6. Other	Dong Anh	Periurban	25 years	Spouse/ partner	15	1. Brick construction	75	4	2. No							1. Yes	1. Dog	1				1. Yes	1. Contain in closed tank/ underground tank	1	2	2	2	2	0. Don’t have any							1. Discharged into the open sewer	2. No	2. Some vegetation
2018-12-18 16:15:46	NK87	Nguyễn Thế Tài	Số 9 tổ 20 ngách 61/37/88 thịnh liệt hoàng mai hà nội	0964706997	2018-12-17	1	Male	20	6. University/Post-graduate	1. Single	3. Pupil/Student	Hoang Mai	Peripheral	2 years	Friends/ Colleagues	.	1. Brick construction	35	2	2. No							2. No						1. Yes	4. Contain in bucket, barrels	2	2	2	1	2	0. Don’t have any							3. Store wastewater to use for toilet	1. Yes	3. Little vegetation
2018-12-18 16:24:03	NK95	Hoàng Thị Xuân An	Giáp bát hoàng mai hà nội	0373119224	2018-12-17	1	Female	21	5. Intermediate/ College	1. Single	6. Other	Hoang Mai	Peripheral	21 years	Parents	10	3. Old condominium	45	4	2. No							2. No						1. Yes	1. Contain in closed tank/ underground tank	1	2	2	2	2	0. Don’t have any							1. Discharged into the open sewer	2. No	4. No vegetation
2018-12-18 16:35:17	NK94	Nguyễn thị quỳnh nga	Phường thịnh liệt, quận hoàng mai, hà nội	093469999	2018-12-18	1	Female	29	6. University/Post-graduate	2. Married	6. Other	Hoang Mai	Peripheral	5 years	Spouse/ partner	15	1. Brick construction	34	4	2. No							2. No						1. Yes	1. Contain in closed tank/ underground tank	1	2	2	2	2	0. Don’t have any							1. Discharged into the open sewer	2. No	2. Some vegetation
2018-12-20 10:40:36	NK86	Nguyễn Thị Hiên	Phường Thanh Nhàn Hai Bà Trưng Hà Nội	0386642308	2018-12-17	2	Female	76	3. Secondary school	2. Married	5. Retired	Hai Ba Trung	Centre urban	.	Other	5	1. Brick construction	60	3	2. No							1. Yes	2. Cat		1			1. Yes	1. Contain in closed tank/ underground tank	1	2	2	2	2	0. Don’t have any							1. Discharged into the open sewer	2. No	3. Little vegetation
2018-12-20 10:46:09	NK88	Phạm Thị Minh Hà	Số 45 Bạch Mai Hai Bà Trưng Hà Nội	0384610397	2018-12-18	1	Female	35	6. University/Post-graduate	2. Married	1. Officer	Hai Ba Trung	Centre urban	10 years	Spouse/ partner	15	1. Brick construction	50	4	2. No							2. No						2. No	1. Contain in closed tank/ underground tank	1	2	2	2	2	0. Don’t have any							1. Discharged into the open sewer	2. No	1. Abundant vegetation
2018-12-20 10:52:24	NK89	Nguyễn Duy Anh	Lk524 đào đất every bè kiến hưng hà đông hà nội	0903239687	2018-12-18	1	Male	31	6. University/Post-graduate	2. Married	1. Officer	Ha Dong	Peripheral	3 years	Spouse/ partner	20	1. Brick construction	56	3	2. No							2. No						1. Yes	1. Contain in closed tank/ underground tank	1	2	2	2	2	0. Don’t have any							1. Discharged into the open sewer	2. No	1. Abundant vegetation
2018-12-23 20:54:23	NK84	Phùng Văn Việt	Số 5 Ngõ 41 Thái Hà	0357707459	2018-12-19	2	Male	45	5. Intermediate/ College	2. Married	1. Officer	Dong Da	Centre urban	3 years	Spouse/ partner	15	3. Old condominium	30	3	2. No							2. No						2. No							0. Don’t have any							3. Store wastewater to use for toilet	2. No	3. Little vegetation
2018-12-23 21:04:47	NK85	Phạm Thị Nhị	Ngõ 15 Chùa bộc	0987264655	2018-12-19	2	Female	36	5. Intermediate/ College	2. Married	1. Officer	Dong Da	Centre urban	2 years	Friends/ Colleagues	7	1. Brick construction	45	2	2. No							2. No						1. Yes	4. Contain in bucket, barrels	2	2	2	1	2	0. Don’t have any							1. Discharged into the open sewer	2. No	2. Some vegetation
2018-12-23 21:27:10	NK98	Ngô Viết Hiếu	Xã Hữu Văn Chương Mỹ Hà nội	01294111220	2018-12-19	2	Male	19	4. High school	1. Single	3. Pupil/Student	Chuong My	Periurban	19 years	Parents	.	1. Brick construction	100	4	2. No							2. No						1. Yes	1. Contain in closed tank/ underground tank	1	2	2	2	2	0. Don’t have any							1. Discharged into the open sewer	2. No	1. Abundant vegetation
2018-12-23 21:37:11	NK96	Trịnh Thị Huyền Trang	P202 ngõ 118 nhà B3 Nguyễn Khánh Toàn Cầu Giấy Hà Nội	0904134995	2018-12-19	2	Female	36	6. University/Post-graduate	2. Married	1. Officer	Cau Giay	Centre urban	5 years	Friends/ Colleagues	10	1. Brick construction	45	2	2. No							2. No						1. Yes	4. Contain in bucket, barrels	2	2	2	1	2	0. Don’t have any							1. Discharged into the open sewer	2. No	4. No vegetation
2018-12-23 21:45:37	NK90	Nguyễn Thị Thu Hà	Ngõ 6 tự do phương mai đống đa hà nội	0917966557	2018-12-19	1	Female	26	6. University/Post-graduate	2. Married	1. Officer	Dong Da	Centre urban	3 years	Spouse/ partner	5	3. Old condominium	40	3	2. No							2. No						1. Yes	3. Contain the big jar, 4. Contain in bucket, barrels	2	2	1	1	2	0. Don’t have any							1. Discharged into the open sewer	2. No	2. Some vegetation
2018-12-23 21:52:28	NK91	Đoàn Văn Dũng	Số 2 đường chiến thắng Hà Đông hà nội	0927939056	2018-12-20	1	Male	54	4. High school	2. Married	2. Farmer	Ha Dong	Peripheral	4 years	Spouse/ partner	10	1. Brick construction	35	4	2. No							2. No						1. Yes	1. Contain in closed tank/ underground tank	1	2	2	2	2	0. Don’t have any							1. Discharged into the open sewer	2. No	4. No vegetation
2018-12-23 21:57:13	NK92	Lê Văn Long	Hiền Giang Thường Tín Hà Nội	0388304648	2018-12-20	1	Male	58	4. High school	2. Married	6. Other	Thuong Tin	Periurban	50 years	Spouse/ partner	5	1. Brick construction	96	4	2. No							2. No						2. No	1. Contain in closed tank/ underground tank	1	2	2	2	2	0. Don’t have any							1. Discharged into the open sewer	2. No	1. Abundant vegetation
2018-12-23 22:02:08	NK93	Đỗ minh phúc	Mai động hoàng mai hà nội	0903261995	2018-12-20	1	Male	23	6. University/Post-graduate	1. Single	3. Pupil/Student	Hoang Mai	Peripheral	23 years	Parents	.	1. Brick construction	.	3	2. No							2. No						1. Yes	1. Contain in closed tank/ underground tank	1	2	2	2	2	0. Don’t have any							1. Discharged into the open sewer	2. No	3. Little vegetation
2018-12-23 22:07:07	NK97	Đàm Thị Quý	Vân từ phú xuyên hà nội	0982599699	2018-12-20	2	Female	35	5. Intermediate/ College	2. Married	1. Officer	Phu Xuyen	Periurban	20 years	Spouse/ partner	5	2. Four-level house	70	3	2. No							2. No						2. No	1. Contain in closed tank/ underground tank	1	2	2	2	2	0. Don’t have any							2. Discharged into the river/lake nearby the house	2. No	3. Little vegetation
2018-12-23 22:11:09	NK99	Phan văn nam	Trung Văn Nam từ liêm hà nội	0912061650	2018-12-20	2	Male	30	6. University/Post-graduate	2. Married	1. Officer	Nam Tu Liem	Peripheral	5 years	Spouse/ partner	10	3. Old condominium	30	3	2. No							2. No						2. No	3. Contain the big jar	2	2	1	2	2	7. Don't know							1. Discharged into the open sewer	2. No	4. No vegetation
2018-12-28 09:10:17	NK100	Lê Thị Nhiên	Xã An phượng, hoài đức, hà nội	0347155549	2018-12-27	2	Female	43	6. University/Post-graduate	2. Married	1. Officer	Hoai Duc	Periurban	20 years	Spouse/ partner	20	1. Brick construction	35	4	2. No							2. No						2. No	1. Contain in closed tank/ underground tank	1	2	2	2	2	0. Don’t have any							1. Discharged into the open sewer	2. No	2. Some vegetation
2018-12-28 09:37:52	NK101	Phạm thị hoa	Phường Phương Mai, Đống Đa, Hà Nội	0394377504	2018-12-27	2	Female	55	6. University/Post-graduate	2. Married	5. Retired	Dong Da	Centre urban	From childhood	Spouse/ partner	10	1. Brick construction	42	3	2. No							2. No						1. Yes	1. Contain in closed tank/ underground tank	1	2	2	2	2	0. Don’t have any							1. Discharged into the open sewer	2. No	3. Little vegetation
2018-12-28 09:43:37	NK102	Đặng Thị Hường	Phường Đại Kim, hoàng mai,hà nội	0363659588	2018-12-27	2	Female	21	6. University/Post-graduate	1. Single	3. Pupil/Student	Hoang Mai	Peripheral	2 years	Friends/ Colleagues	10	1. Brick construction	20	2	2. No							2. No						1. Yes	1. Contain in closed tank/ underground tank	1	2	2	2	2	0. Don’t have any							1. Discharged into the open sewer	2. No	3. Little vegetation
2018-12-28 09:47:43	NK103	Trần thị lương	297, thị trấn Đại Nghĩa, huyện Mỹ Đức, Hà Nội	0967340207	2018-12-27	2	Female	46	4. High school	2. Married	6. Other	My Duc	Periurban	10 years	Spouse/ partner	10	3. Old condominium	25	3	2. No							2. No						1. Yes	1. Contain in closed tank/ underground tank	1	2	2	2	2	0. Don’t have any							1. Discharged into the open sewer	1. Yes	4. No vegetation
2019-01-02 08:59:15	NK104	Hoàng Thị Thạch	Xã Phùng xá, huyện thạch thất, hà nội	0902541167	2018-12-28	2	Female	89	1. No education	2. Married	4. Unemployed	Thach That	Periurban	From childhood	Alone	3	1. Brick construction	35	5	2. No							2. No						1. Yes	1. Contain in closed tank/ underground tank	1	2	2	2	2	0. Don’t have any							2. Discharged into the river/lake nearby the house	1. Yes	2. Some vegetation
2019-01-02 09:03:41	NK105	Bùi văn dư	Xã cổ bi, huyện gia lâm, hà nội	0945849991	2018-12-28	2	Male	78	2. Primary school	2. Married	4. Unemployed	Gia Lam	Periurban	From childhood	Other	6	1. Brick construction	23	4	2. No							2. No						1. Yes	1. Contain in closed tank/ underground tank	1	2	2	2	2	0. Don’t have any							1. Discharged into the open sewer	2. No	3. Little vegetation
2019-01-02 09:11:14	NK106	Thân hương lan	Phường phương liệt	0978408846	2018-12-28	2	Female	26	5. Intermediate/ College	2. Married	6. Other	Thanh Xuan	Centre urban	3 years	Spouse/ partner	10	1. Brick construction	35	3	2. No							2. No						1. Yes	1. Contain in closed tank/ underground tank	1	2	2	2	2	0. Don’t have any							1. Discharged into the open sewer	2. No	2. Some vegetation
2019-01-02 16:08:35	NK111	Ngô Thị Phương	Phương Mai Đống Đa Hà Nội	0969566763	2019-01-02	1	Female	22	6. University/Post-graduate	1. Single	3. Pupil/Student	Dong Da	Centre urban	1,5 years	Friends/ Colleagues	.	1. Brick construction	.	7	2. No							2. No						1. Yes	1. Contain in closed tank/ underground tank	1	2	2	2	2	0. Don’t have any							3. Store wastewater to use for toilet	2. No	2. Some vegetation
2019-01-02 16:19:18	NK112	Trương Lan Phương	Lai Xá kim chung hoài đức	0988921729	2019-01-02	1	Female	29	6. University/Post-graduate	2. Married	1. Officer	Hoai Duc	Periurban	29 years	Spouse/ partner	7	1. Brick construction	76	4	2. No							2. No						1. Yes	1. Contain in closed tank/ underground tank	1	2	2	2	2	0. Don’t have any							1. Discharged into the open sewer	2. No	3. Little vegetation
2019-01-02 16:27:20	NK108	Lương Thị Mận	Minh Khai Hai bà Trưng hà Nội	0989182568	2019-01-02	2	Female	53	3. Secondary school	2. Married	6. Other	Hai Ba Trung	Centre urban	10 years	Spouse/ partner	15	3. Old condominium	30	5	2. No							2. No						1. Yes	4. Contain in bucket, barrels	2	2	2	1	2	0. Don’t have any							1. Discharged into the open sewer	2. No	4. No vegetation
2019-01-02 16:32:39	NK110	Trần Trí Tuệ	Dân Hòa Thanh Oai Hà Nội	0967663660	2019-01-02	2	Male	39	5. Intermediate/ College	2. Married	1. Officer	Thanh Oai	Periurban	39 years	Spouse/ partner	10	1. Brick construction	80	3	2. No							2. No						1. Yes	1. Contain in closed tank/ underground tank	1	2	2	2	2	0. Don’t have any							2. Discharged into the river/lake nearby the house	2. No	1. Abundant vegetation
2019-01-02 16:37:58	NK109	Nguyễn Thị Phách	Phú Thị Gia Lâm Hà Nội	0385661956	2019-01-02	2	Female	61	3. Secondary school	2. Married	6. Other	Gia Lam	Periurban	61 years	Spouse/ partner	20	1. Brick construction	60	6	2. No							1. Yes	1. Dog	1				1. Yes	1. Contain in closed tank/ underground tank	1	2	2	2	2	0. Don’t have any							1. Discharged into the open sewer	2. No	2. Some vegetation
2019-01-02 16:42:30	NK107	Trần Thị Thái	Thịnh Liệt Hoàng Mai Hà Nội	0916688061	2019-01-02	2	Female	61	5. Intermediate/ College	2. Married	5. Retired	Hoang Mai	Peripheral	30 years	Alone	5	3. Old condominium	45	1	2. No							2. No						1. Yes	4. Contain in bucket, barrels	2	2	2	1	2	0. Don’t have any							1. Discharged into the open sewer	2. No	2. Some vegetation
2019-01-04 14:51:40	NK115	Nguyễn Duy Khánh	Hữu bằng thạch thất hà nội	03654441990	2019-01-04	2	Male	65	4. High school	2. Married	5. Retired	Thach That	Periurban	65 years	Spouse/ partner	5	1. Brick construction	175	4	2. No							1. Yes	1. Dog	1				1. Yes	2. Contain the tank without lid	2	1	2	2	2	0. Don’t have any							2. Discharged into the river/lake nearby the house	2. No	4. No vegetation
2019-01-04 15:02:03	NK116	Kiều Văn Xuyên	Xã phúc hòa phúc thọ hà nội	0365130514	2019-01-04	2	Male	45	5. Intermediate/ College	2. Married	6. Other	Phuc Tho	Periurban	45 years	Spouse/ partner	10	1. Brick construction	200	3	2. No							1. Yes	1. Dog, 2. Cat	1	1			1. Yes	1. Contain in closed tank/ underground tank	1	2	2	2	2	0. Don’t have any							2. Discharged into the river/lake nearby the house	2. No	4. No vegetation
2019-01-04 15:15:08	NK117	Nguyễn Như Thành	Tiên phương chương mĩ hà nội	0966195224	2019-01-04	2	Male	60	4. High school	2. Married	5. Retired	Chuong My	Periurban	60 years	Spouse/ partner	4	1. Brick construction	100	4	2. No							2. No						1. Yes	1. Contain in closed tank/ underground tank	1	2	2	2	2	0. Don’t have any							1. Discharged into the open sewer	1. Yes	1. Abundant vegetation
2019-01-04 15:19:25	NK114	Vũ Viết Thành	Tổ 43 Vĩnh Hưng Hoàng mai Hà Nội	0986118579	2019-01-04	1	Male	19	4. High school	1. Single	3. Pupil/Student	Hoang Mai	Peripheral	19 years	Parents	.	1. Brick construction	35	6	2. No							2. No						1. Yes	1. Contain in closed tank/ underground tank	1	2	2	2	2	0. Don’t have any							1. Discharged into the open sewer	2. No	4. No vegetation
2019-01-04 15:24:31	NK113	Dương Minh Tuấn	Liên Hà đông Anh hà Nọi	0396117689	2019-01-04	2	Male	38	5. Intermediate/ College	2. Married	6. Other	Dong Anh	Periurban	10 years	Spouse/ partner	10	2. Four-level house	70	6	2. No							2. No						1. Yes	1. Contain in closed tank/ underground tank	1	2	2	2	2	0. Don’t have any							2. Discharged into the river/lake nearby the house	2. No	4. No vegetation
2019-01-11 10:56:26	NK118	Phạm Thị Huyền	Trạm Trôi Hoài Đức Hà Nội	0982483670	2019-01-10	1	Female	39	2. Primary school	2. Married	2. Farmer	Hoai Duc	Periurban	39 years	Spouse/ partner	5	2. Four-level house	50	3	2. No							2. No						1. Yes	2. Contain the tank without lid	2	1	2	2	2	7. Don't know							1. Discharged into the open sewer	2. No	2. Some vegetation
2019-01-11 11:02:09	NK121	Nguyễn Quốc Trung	Phương mai đống đa hà nội	0989301689	2019-01-09	2	Male	29	5. Intermediate/ College	2. Married	1. Officer	Dong Da	Centre urban	29 years	Spouse/ partner	10	3. Old condominium	40	4	2. No							1. Yes	2. Cat		1			1. Yes	4. Contain in bucket, barrels	2	2	2	1	2	0. Don’t have any							1. Discharged into the open sewer	2. No	2. Some vegetation
2019-01-11 11:09:44	NK119	Phạm Đông Đảo	Phố Tía Thường Tín Hà Nội	0975208031	2019-01-09	1	Male	22	6. University/Post-graduate	1. Single	3. Pupil/Student	Thuong Tin	Periurban	22 years	Parents	.	1. Brick construction	90	4	2. No							2. No						1. Yes	1. Contain in closed tank/ underground tank	1	2	2	2	2	0. Don’t have any							1. Discharged into the open sewer	2. No	2. Some vegetation
2019-01-11 11:21:40	NK120	Trần Mạnh Dương	Làng vòng dịch vọng cầu giấy hà nội	0979253316	2019-01-10	1	Male	28	6. University/Post-graduate	1. Single	3. Pupil/Student	Cau Giay	Centre urban	1 years	Alone	5	1. Brick construction	12	1	2. No							1. Yes	1. Dog	1				1. Yes	1. Contain in closed tank/ underground tank	1	2	2	2	2	6. Other							1. Discharged into the open sewer	2. No	4. No vegetation
2019-01-11 21:33:14	VG161	Nguyễn Thị Liễu	Tây tựu bắc từ liêm Hà nội	01682779072	2019-01-11	2	Male	43	5. Intermediate/ College	2. Married	6. Other	Bac Tu Liem	Peripheral	13 years	Spouse/ partner	10	2. Four-level house	70	3	2. No							1. Yes	1. Dog	1				1. Yes	1. Contain in closed tank/ underground tank	1	2	2	2	2	0. Don’t have any							1. Discharged into the open sewer	2. No	2. Some vegetation
2019-01-11 21:39:40	VG162	Trần Anh Tú	Lý thường kiệt trần hưng đạo hoàn kiếm hà nội	0904778991	2019-01-11	2	Male	42	6. University/Post-graduate	2. Married	6. Other	Hoan Kiem	Centre urban	20 years	Spouse/ partner	15	1. Brick construction	200	3	2. No							2. No						1. Yes	1. Contain in closed tank/ underground tank	1	2	2	2	2	0. Don’t have any							1. Discharged into the open sewer	2. No	3. Little vegetation
2019-01-11 21:44:31	VG163	Nguyễn Thị Kim Thoa	Chùa láng đống đa hà nội	0914550269	2019-01-11	2	Female	18	6. University/Post-graduate	1. Single	3. Pupil/Student	Dong Da	Centre urban	18 years	Parents	5	1. Brick construction	30	3	2. No							2. No						1. Yes	1. Contain in closed tank/ underground tank	1	2	2	2	2	0. Don’t have any							2. Discharged into the river/lake nearby the house	2. No	2. Some vegetation
2019-01-11 21:49:56	VG164	Nguyễn Thị Thanh	Định công hoàng mai hà nội	0983213109	2019-01-11	2	Female	37	5. Intermediate/ College	2. Married	1. Officer	Hoang Mai	Peripheral	17 years	Spouse/ partner, Parents	7	1. Brick construction	50	6	2. No							2. No						1. Yes	4. Contain in bucket, barrels	2	2	2	1	2	0. Don’t have any							1. Discharged into the open sewer	1. Yes	2. Some vegetation
2019-01-11 21:54:37	VG165	Vũ thị châu	Vũ trọng phụng hà nội	0988992898	2019-01-11	2	Female	67	4. High school	2. Married	5. Retired	Thanh Xuan	Centre urban	40 years	Alone	5	2. Four-level house	35	1	2. No							2. No						1. Yes	4. Contain in bucket, barrels	2	2	2	1	2	0. Don’t have any							1. Discharged into the open sewer	2. No	3. Little vegetation
2019-01-11 21:59:45	VG166	Nguyễn Văn Vượt	Bãi lễ châu can phú xuyên hà nội	0976864984	2019-01-11	2	Male	59	1. No education	2. Married	2. Farmer	Phu Xuyen	Periurban	59 years	Spouse/ partner	3	2. Four-level house	30	3	2. No							2. No						1. Yes	3. Contain the big jar, 4. Contain in bucket, barrels	2	2	1	1	2	0. Don’t have any							2. Discharged into the river/lake nearby the house	2. No	1. Abundant vegetation
2019-01-11 22:03:11	NK122	Nguyễn Thị Thanh Huyền	Bát tràng gia lâm hà nội	0912388887	2019-01-11	2	Female	31	5. Intermediate/ College	2. Married	2. Farmer	Gia Lam	Periurban	25 years	Spouse/ partner	5	2. Four-level house	40	3	2. No							2. No						1. Yes	2. Contain the tank without lid	2	1	2	2	2	0. Don’t have any							1. Discharged into the open sewer	2. No	4. No vegetation
2019-01-11 22:08:01	NK123	Nguyễn Hoàng An	Me Tri, Nam Tu Liem	0978955122	2019-01-11	1	Male	34	6. University/Post-graduate	2. Married	6. Other	Nam Tu Liem	Peripheral	5 years	Spouse/ partner	8	1. Brick construction	30	3	2. No							2. No						1. Yes	1. Contain in closed tank/ underground tank	1	2	2	2	2	0. Don’t have any							1. Discharged into the open sewer	2. No	2. Some vegetation
2019-01-11 22:12:32	NK124	Nguyễn Thị kiều trang	Hữu bằng thạch thất hà nội	0979910815	2019-01-11	2	Female	21	6. University/Post-graduate	1. Single	3. Pupil/Student	Thach That	Periurban	21 years	Parents	.	1. Brick construction	20	5	2. No							2. No						1. Yes	1. Contain in closed tank/ underground tank	1	2	2	2	2	0. Don’t have any							1. Discharged into the open sewer	2. No	3. Little vegetation
2019-01-11 22:15:59	NK125	Nguyễn huy hoàng	Thanh xuân trung thanh xuân hà nội	0978950107	2019-01-11	2	Male	47	5. Intermediate/ College	2. Married	5. Retired	Thanh Xuan	Centre urban	7 years	Spouse/ partner	5	1. Brick construction	45	3	2. No							2. No						1. Yes	1. Contain in closed tank/ underground tank	1	2	2	2	2	0. Don’t have any							1. Discharged into the open sewer	1. Yes	2. Some vegetation
2019-01-11 22:19:49	NK126	Đỗ hồng hạnh	40c hàm long every bài hoàn kiếm	09862910323	2019-01-11	2	Male	29	6. University/Post-graduate	2. Married	1. Officer	Hoan Kiem	Centre urban	10 years	Spouse/ partner, Parents	10	1. Brick construction	45	5	2. No							2. No						1. Yes	1. Contain in closed tank/ underground tank	1	2	2	2	2	0. Don’t have any							1. Discharged into the open sewer	2. No	3. Little vegetation
2019-01-11 22:23:19	NK127	Lê thị toán	Hữu hòa thanh trì hà nội	0944483339	2019-01-11	2	Female	52	3. Secondary school	2. Married	2. Farmer	Thanh Tri	Peripheral	35 years	Spouse/ partner	6	1. Brick construction	70	4	2. No							2. No						1. Yes	1. Contain in closed tank/ underground tank	1	2	2	2	2	4. Bottles				100			1. Discharged into the open sewer	2. No	1. Abundant vegetation
2019-01-16 16:15:13	NK128	Vũ Thị Thim	Điện biên ba đình hà nội	0968117958	2019-01-16	2	Female	65	4. High school	2. Married	5. Retired	Ba Dinh	Centre urban	40 years	Spouse/ partner	5	1. Brick construction	50	4	2. No							2. No						2. No	1. Contain in closed tank/ underground tank	1	2	2	2	2	0. Don’t have any							1. Discharged into the open sewer	2. No	3. Little vegetation
2019-01-16 16:33:19	VG167	Hà Huy Vân	Chương mĩ hà nội	0962478231	2019-01-16	2	Male	55	3. Secondary school	2. Married	2. Farmer	Chuong My	Periurban	55 years	Spouse/ partner	3	2. Four-level house	100	2	2. No							2. No						2. No	2. Contain the tank without lid	2	1	2	2	2	0. Don’t have any							2. Discharged into the river/lake nearby the house	2. No	2. Some vegetation
2019-01-16 16:47:26	VG168	Hoàng Văn Xuân	Phường phú diễn bắc từ liêm hà nội	0985668910	2019-01-16	2	Male	64	4. High school	2. Married	5. Retired	Bac Tu Liem	Peripheral	20 years	Spouse/ partner	5	3. Old condominium	25	2	2. No							2. No						1. Yes	1. Contain in closed tank/ underground tank	1	2	2	2	2	0. Don’t have any							1. Discharged into the open sewer	2. No	4. No vegetation
2019-01-16 16:50:58	VG169	Nguyễn Mạnh Tưởng	Tam hiệp thanh trì hà nội	0969297985	2019-01-16	2	Male	58	1. No education	2. Married	4. Unemployed	Thanh Tri	Peripheral	5 years	Other	4	2. Four-level house	50	4	2. No							2. No						1. Yes	4. Contain in bucket, barrels	2	2	2	1	2	0. Don’t have any							1. Discharged into the open sewer	2. No	2. Some vegetation
2019-01-17 16:05:50	VG174	Võ Tuấn Linh	Số 24 ngách 26 ngõ 36 lê thanh nghị hai bà trưng hà nội	0946888058	2019-01-17	2	Male	31	5. Intermediate/ College	2. Married	6. Other	Hai Ba Trung	Centre urban	5 years	Spouse/ partner	5	2. Four-level house	25	3	2. No							2. No						1. Yes	1. Contain in closed tank/ underground tank	1	2	2	2	2	0. Don’t have any							1. Discharged into the open sewer	2. No	4. No vegetation
2019-01-17 16:10:11	VG173	Nguyễn Thị Hoa	Phương mỹ mỹ hưng thanh oai hà nội	0988569285	2019-01-17	2	Female	45	6. University/Post-graduate	2. Married	1. Officer	Thanh Oai	Periurban	20 years	Spouse/ partner	10	1. Brick construction	75	3	2. No							2. No						1. Yes	1. Contain in closed tank/ underground tank	1	2	2	2	2	0. Don’t have any							1. Discharged into the open sewer	2. No	3. Little vegetation
2019-01-17 16:18:16	VG172	Nguyễn Hà My	50 đường thành giang liên hà đan phượng hà nội	0965036127	2019-01-17	2	Female	23	6. University/Post-graduate	1. Single	3. Pupil/Student	Dan Phuong	Periurban	23 years	Parents	.	1. Brick construction	100	4	2. No							2. No						1. Yes	2. Contain the tank without lid	2	1	2	2	2	0. Don’t have any							1. Discharged into the open sewer	2. No	4. No vegetation
2019-01-22 15:47:44	VG171	Nguyễn Thị Hạnh	Minh quang ba vì hà nội	0347832106	2019-01-18	2	Female	25	6. University/Post-graduate	2. Married	1. Officer	Ba Vi	Periurban	25 years	Spouse/ partner, Parents	7	1. Brick construction	100	6	2. No							2. No						1. Yes	1. Contain in closed tank/ underground tank	1	2	2	2	2	0. Don’t have any							1. Discharged into the open sewer	2. No	1. Abundant vegetation
2019-01-22 15:53:05	VG170	Trần Ngọc Ánh	Định công hoàng mai hà nội	0904151368	2019-01-18	2	Female	19	6. University/Post-graduate	1. Single	3. Pupil/Student	Hoang Mai	Peripheral	19 years	Parents	.	1. Brick construction	40	3	2. No							2. No						1. Yes	1. Contain in closed tank/ underground tank	1	2	2	2	2	0. Don’t have any							1. Discharged into the open sewer	2. No	2. Some vegetation
2019-01-24 10:24:48	NK129	Đào Thị Hiên	Hạ Đình Thanh Xuân Hà Nội	0357384910	2019-01-23	2	Female	45	2. Primary school	2. Married	6. Other	Thanh Xuan	Centre urban	2 years	Spouse/ partner	5	3. Old condominium	20	2	2. No							2. No						1. Yes	1. Contain in closed tank/ underground tank	1	2	2	2	2	7. Don't know							3. Store wastewater to use for toilet	2. No	4. No vegetation
2019-01-24 10:41:56	NK130	Chu Huy Kiểm	Thái Hòa Ba Vì Hà Nội	0363141830	2019-01-23	2	Male	63	1. No education	2. Married	4. Unemployed	Ba Vi	Periurban	67 years	Other	3	2. Four-level house	40	2	2. No							2. No						1. Yes	2. Contain the tank without lid	2	1	2	2	2	0. Don’t have any							1. Discharged into the open sewer	2. No	2. Some vegetation
2019-01-24 11:12:51	NK131	Phùng Thị Ngân	Liên Ninh Thanh Trì Hà Nội	0984866601	2019-01-23	2	Female	52	4. High school	2. Married	4. Unemployed	Thanh Tri	Peripheral	52 years	Spouse/ partner	5	2. Four-level house	50	3	2. No							1. Yes	1. Dog	1				1. Yes	1. Contain in closed tank/ underground tank	1	2	2	2	2	0. Don’t have any							1. Discharged into the open sewer	2. No	4. No vegetation
2019-01-24 11:18:23	NK132	Nguyễn Thị Nhàn	Thái hòa ba vì hà nội	0968963039	2019-01-23	2	Female	59	1. No education	4. Widowed	4. Unemployed	Ba Vi	Periurban	59 years	Other	3	2. Four-level house	50	2	2. No							1. Yes	1. Dog, 2. Cat	1	1			1. Yes	1. Contain in closed tank/ underground tank	1	2	2	2	2	0. Don’t have any							1. Discharged into the open sewer	2. No	3. Little vegetation
2019-01-24 11:23:14	NK133	Nguyễn Thị Thu Hòa	Số 4 n31.151 nguyễn Đức cảnh phương mai hoàng mai hà nội	0866497944	2019-01-23	2	Female	75	1. No education	2. Married	4. Unemployed	Hoang Mai	Peripheral	5 years	Other	.	1. Brick construction	60	5	2. No							2. No						1. Yes	1. Contain in closed tank/ underground tank	1	2	2	2	2	0. Don’t have any							1. Discharged into the open sewer	2. No	4. No vegetation
2019-01-24 11:31:58	NK134	Nguyễn Văn Toàn	Xã Đại Thắng Phú Xuyên Hà Nội	0367066653	2019-01-23	2	Male	48	3. Secondary school	2. Married	2. Farmer	Phu Xuyen	Periurban	48 years	Spouse/ partner	7	1. Brick construction	70	3	1. Yes	3. Chicken			10			1. Yes	1. Dog	1				1. Yes	1. Contain in closed tank/ underground tank	1	2	2	2	2	1. Tires, 2. Cans, 3. Discarded boxes, 4. Bottles	1	10	10	10	2		1. Discharged into the open sewer	2. No	3. Little vegetation
2019-01-24 11:52:07	VG175	Nguyễn Mạnh Tưởng	Tam điệp thanh trì hà nội	0969297985	2019-01-23	2	Male	58	3. Secondary school	2. Married	4. Unemployed	Thanh Tri	Peripheral	58 years	Spouse/ partner	5	1. Brick construction	75	5	2. No							2. No						1. Yes	1. Contain in closed tank/ underground tank	1	2	2	2	2	0. Don’t have any							1. Discharged into the open sewer	2. No	2. Some vegetation
2019-01-24 12:49:50	VG176	Nguyễn Công Vụ	Thanh Mạc Thanh Đa Phúc Thọ Hà Nội	0978082096	2019-01-23	2	Male	49	4. High school	2. Married	4. Unemployed	Phuc Tho	Periurban	49 years	Spouse/ partner	.	1. Brick construction	50	2	2. No							2. No						1. Yes	1. Contain in closed tank/ underground tank	1	2	2	2	2	0. Don’t have any							1. Discharged into the open sewer	2. No	4. No vegetation
2019-01-24 12:55:49	VG177	Phạm Thị Liên	Bạch Mai Hai Bà trưng Hà nội	0818846486	2019-01-23	2	Female	79	2. Primary school	2. Married	4. Unemployed	Hai Ba Trung	Centre urban	10 years	Other	.	1. Brick construction	50	6	2. No							2. No						1. Yes	1. Contain in closed tank/ underground tank	1	2	2	2	2	0. Don’t have any							1. Discharged into the open sewer	2. No	3. Little vegetation
2019-01-24 12:58:54	VG178	Hoàng thị Phương	Phú thượng tây hộ hà nội	0947988182	2019-01-23	2	Female	28	6. University/Post-graduate	2. Married	1. Officer	Tay Ho	Centre urban	4 years	Spouse/ partner	10	1. Brick construction	35	3	2. No							2. No						1. Yes	1. Contain in closed tank/ underground tank	1	2	2	2	2	0. Don’t have any							1. Discharged into the open sewer	1. Yes	2. Some vegetation
2019-01-27 21:58:06	NK135	Nguyễn Thị Sen	35 Lương Ngọc Quyến Thanh Xuân Hà Nội	0988456967	2019-01-25	2	Female	36	5. Intermediate/ College	2. Married	1. Officer	Thanh Xuan	Centre urban	8 years	Spouse/ partner	15	1. Brick construction	20	4	2. No							2. No						1. Yes	4. Contain in bucket, barrels	2	2	2	1	2	0. Don’t have any							1. Discharged into the open sewer	1. Yes	1. Abundant vegetation
2019-01-27 22:18:40	NK136	Đỗ Ngọc Cường	Hoàng Liệt Hoàng Mai Hà Nội	0383923468	2019-01-25	2	Male	58	5. Intermediate/ College	2. Married	1. Officer	Hoang Mai	Peripheral	10 years	Spouse/ partner	12	2. Four-level house	50	5	2. No							1. Yes	1. Dog, 2. Cat	1	1			1. Yes	1. Contain in closed tank/ underground tank	1	2	2	2	2	0. Don’t have any							1. Discharged into the open sewer	2. No	2. Some vegetation
2019-01-27 22:45:29	NK137	Phạm Thanh bình	Phường Phạm Đình Hổ Hai Bà Trưng Hà Nội	0904581290		2	Male	66	4. High school	2. Married	4. Unemployed	Hai Ba Trung	Centre urban	40 years	Other	3	2. Four-level house	25	2	2. No							2. No						1. Yes	4. Contain in bucket, barrels	2	2	2	1	2	0. Don’t have any							1. Discharged into the open sewer	2. No	4. No vegetation
2019-01-27 22:56:52	NK138	Nguyễn Thị Chi	Hữu Bẳng Thạch Thất Hà Nội	0982808983	2019-01-26	2	Female	65	4. High school	2. Married	4. Unemployed	Thach That	Periurban	65 years	Spouse/ partner	.	2. Four-level house	40	2	2. No							2. No						1. Yes	3. Contain the big jar, 4. Contain in bucket, barrels	2	2	1	1	2	0. Don’t have any							1. Discharged into the open sewer	2. No	1. Abundant vegetation
2019-01-27 23:06:34	NK139	Nguyễn Thị Như Băng	Khu tập thể Nghĩa Dũng Ba Đình Hà Nội	0913682429	2019-01-25	2	Female	38	5. Intermediate/ College	2. Married	1. Officer	Ba Dinh	Centre urban	5 years	Spouse/ partner	10	1. Brick construction	35	4	2. No							2. No						1. Yes	1. Contain in closed tank/ underground tank	1	2	2	2	2	0. Don’t have any							1. Discharged into the open sewer	2. No	1. Abundant vegetation
2019-01-28 11:32:05	TK23	Đỗ Quyết Thành	85 Bạch Đằng Hoàn Kiếm Hà Nội	0976321233	2019-01-25	2	Male	21	6. University/Post-graduate	2. Married	3. Pupil/Student	Hoan Kiem	Centre urban	3 years	Parents	9	1. Brick construction	150	3	1. Yes	3. Chicken	0	0	15	0	0	1. Yes	2. Cat	0	1	0	0	1. Yes	1. Contain in closed tank/ underground tank	1	2	2	2	2	0. Don’t have any							2. Discharged into the river/lake nearby the house	2. No	2. Some vegetation
2019-01-28 11:41:31	TK 24	Nguyễn Thị Hương	30A Lê Trọng Tấn Hà Đông	0912015125	2019-01-25	2	Female	37	5. Intermediate/ College	2. Married	1. Officer	Ha Dong	Peripheral	4 years	Spouse/ partner	10	1. Brick construction	125	3	2. No							2. No						1. Yes	1. Contain in closed tank/ underground tank	1	2	2	2	2	0. Don’t have any							1. Discharged into the open sewer	2. No	2. Some vegetation
2019-01-28 11:46:39	TK 25	Trịnh Thúy Hằng	Vân Từ Phú xuyên Hà Nội	0966909949	2019-01-25	2	Female	16	4. High school	1. Single	3. Pupil/Student	Phu Xuyen	Periurban	16 years	Parents	.	1. Brick construction	150	4	1. Yes	3. Chicken			10			2. No						1. Yes	1. Contain in closed tank/ underground tank, 2. Contain the tank without lid	1	1	2	2	2	0. Don’t have any							2. Discharged into the river/lake nearby the house	2. No	2. Some vegetation
2019-01-28 11:51:03	TK26	Vũ Quang Hiếu	A508 khu đô thị Đại Thanh Cầu Bươu hà đông	0899828689	2019-01-25	2	Male	35	6. University/Post-graduate	2. Married	1. Officer	Ha Dong	Peripheral	3 years	Spouse/ partner	10	4. New condominium	76	3	2. No							2. No						2. No	4. Contain in bucket, barrels	2	2	2	1	2	0. Don’t have any							1. Discharged into the open sewer	2. No	3. Little vegetation
2019-01-28 11:56:12	TK27	Vũ Quyết Tiến	58 khu tập thể công an Xa La Hà đông	0972215236	2019-01-25	2	Male	21	6. University/Post-graduate	1. Single	3. Pupil/Student	Ha Dong	Peripheral	21 years	Parents	.	1. Brick construction	35	5	2. No							2. No						1. Yes	1. Contain in closed tank/ underground tank	1	2	2	2	2	0. Don’t have any							1. Discharged into the open sewer	2. No	3. Little vegetation
2019-01-28 11:59:10	TK28	Nguyễn Thị Thu Huyền	Gốc đề hoàng mai hà nội	0936248567	2019-01-25	2	Female	30	5. Intermediate/ College	2. Married	6. Other	Hoang Mai	Peripheral	5 months	Friends/ Colleagues	6	3. Old condominium	30	4	2. No							2. No						2. No							0. Don’t have any							1. Discharged into the open sewer	1. Yes	4. No vegetation
2019-01-28 12:03:20	TK29	Phí thị Thân	Châu can phú xuyên hà nội	0936762345	2019-01-25	2	Female	65	2. Primary school	2. Married	4. Unemployed	Phu Xuyen	Periurban	65 years	Other	2	2. Four-level house	50	2	2. No							2. No						1. Yes	2. Contain the tank without lid	2	1	2	2	2	0. Don’t have any							1. Discharged into the open sewer	2. No	1. Abundant vegetation
2019-01-28 12:07:26	TK30	Trần Minh Long	30 ngô quyền hà đông hà nội	091114991	2019-01-25	2	Male	27	5. Intermediate/ College	2. Married	1. Officer	Ha Dong	Peripheral	5 years	Spouse/ partner	10	1. Brick construction	40	3	2. No							2. No						1. Yes	1. Contain in closed tank/ underground tank	1	2	2	2	2	0. Don’t have any							1. Discharged into the open sewer	2. No	1. Abundant vegetation
[truncated: 96 more columns]
